# Supplementary material for: Population Pharmacokinetic Modeling and Dose Optimization of Vancomycin in Chinese Patients with Augmented Renal Clearance
Source: Antibiotics (Basel). 2021 Oct 12;10(10):1238. doi: 10.3390/antibiotics10101238 (PMC8532702; doi:10.3390/antibiotics10101238)
Supplement: Supplementary file 1 [file antibiotics-10-01238-s001.zip]

Archive with 1 entries (1 files):
- antibiotics-1378074-supplementary.pdf
